# Supplementary material for: NIR-Triggered Generation of Reactive Oxygen Species and Photodynamic Therapy Based on Mesoporous Silica-Coated LiYF4 Upconverting Nanoparticles
Source: Int J Mol Sci. 2022 Aug 6;23(15):8757. doi: 10.3390/ijms23158757 (PMC9368848; doi:10.3390/ijms23158757)
Supplement: Supplementary file 1 [file ijms-23-08757-s001.zip]

Archive with 1 entries (1 files):
- ijms-1848714-supplementary.pdf
